# Supplementary material for: Genome-Wide and Comprehensive Analysis of the Multiple Stress-Related CAF1 (CCR4-Associated Factor 1) Family and Its Expression in Poplar
Source: Plants (Basel). 2021 May 14;10(5):981. doi: 10.3390/plants10050981 (PMC8155972; doi:10.3390/plants10050981)
Supplement: Supplementary file 1 [file plants-10-00981-s001.zip]

Archive with 4 entries (4 files):
- Supplementary  figure.pdf
- Supplementary  table.pdf
- Supplementary data.xlsx
- Supplementary file1.txt
