# Supplementary material for: Genome-Wide and Comprehensive Analysis of the Multiple Stress-Related CAF1 (CCR4-Associated Factor 1) Family and Its Expression in Poplar
Source: Plants (Basel). 2021 May 14;10(5):981. doi: 10.3390/plants10050981 (PMC8155972; doi:10.3390/plants10050981)
Supplement: Supplementary file 1 [file plants-10-00981-s001.zip › Supplementary data.xlsx]

## Sheet: data
gene	RPKM
	Xylem-1	Xylem-2	Xylem-3	Phloem-1	Phloem-2	Phloem-3	Leaf-1	Leaf-2	Leaf-3	Shoot-1	Shoot-2	Shoot-3	Root-1	Root-2	Root-3
PtCAF1A	1.07021	1.08323	1.40355	2.41304	1.24857	1.24082	0.351247	0.554152	0.487248	0.89785	1.94307	0.658588	0	0	1.1015
PtCAF1B	1.44676	1.46436	1.89739	3.26207	1.68789	1.6774	0.237417	0.749131	0.658687	1.21376	2.62674	0.890313	0	0	1.48906
PtCAF1C	1.05619	6.84596	3.73995	1.75173	23.9623	0	0.194989	0.492205	0.463693	0	0.539331	0	0	0.204424	0.667067
PtCAF1D	18.9394	15.8372	22.0566	26.6075	24.9053	16.2055	36.9231	29.342	28.3814	14.1641	17.2792	22.6107	16.7996	17.5953	15.63
PtCAF1E	2.37573	1.89525	2.01323	2.28213	1.09649	1.44928	1.18758	1.65787	1.06975	3.15395	2.16499	3.4413	3.81656	3.73514	3.3241
PtCAF1F	113.826	97.6775	121.808	80.1183	70.5492	46.6403	86.7133	75.9047	81.5965	73.1359	86.5248	94.289	63.3705	67.6442	67.8363
PtCAF1G	0	0	0	0	0	0	0	0	0	0	0	0	0.191736	0	0
PtCAF1H	0	0.352622	0.0989942	0	0.0943539	0	0.278707	0.469021	0	0.1357	0.128482	0.348384	0	0.38959	0.105941
PtCAF1I	25.0416	10.3154	6.16958	34.4685	11.5207	4.84205	12.7614	6.06485	5.24521	5.86824	3.59512	6.20347	109.144	88.4495	398.712
PtCAF1J	1.86471	3.15401	2.02388	4.11523	6.36574	1.7445	1.23457	2.35727	3.76393	4.16146	4.99081	4.98575	1.08295	1.79211	2.05761
PtCAF1K	0.469219	0.410995	0.461527	1.37332	1.05574	0.856835	1.386	2.55109	1.71666	0.695921	0.718804	0.75797	3.55619	3.99593	3.95132
PtCAF1L	50.3347	46.5613	58.3795	69.3104	58.6406	38.8385	33.4809	26.9687	37.141	51.195	52.171	56.378	124.742	126.093	120.746
PtCAF1M	38.6566	13.3032	11.0076	73.4047	22.201	13.815	11.5292	9.895	13.014	18.4571	17.3478	20.2915	39.7577	43.9004	199.104
PtCAF1N	10.8758	8.72695	8.26446	4.74815	5.81095	2.15595	2.16147	4.65378	3.46032	8.35732	7.50249	3.33757	7.92615	7.10922	6.13793
PtCAF1O	5.51015	4.61783	3.83472	4.84088	4.81792	2.60037	1.63579	3.45819	3.20924	5.61499	4.12863	3.47606	6.24901	5.31632	5.50286
PtCAF1P	9.06051	6.47186	9.01547	5.83979	6.40081	4.39174	6.56134	5.62983	5.68011	6.87272	5.25348	6.90667	15.949	16.292	15.4567
PtCAF1Q	76.6886	67.0413	85.3088	94.3635	64.1674	56.8241	48.1461	31.2371	40.2848	37.9921	53.0639	57.3003	113.383	106.367	127.582
PtCAF1R	1.36166	0.636102	1.07147	0.088563	0.25531	0.23681	0	0.0705064	0.0664222	0.673178	0.347657	0.209486	0.382219	0.527093	0.573329
PtCAF1S	0.114595	0	0	0	0	0.119577	0.0846238	0	0.0670799	0.185412	0	0	0.386004	0	0.193002
gene	ΔCт
	R	R	R	S	S	S	YL	YL	YL	ML	ML	ML
PtCAF1A	8.69549	9.26959	9.1222	8.99492	9.08511	9.07663	8.1849	8.24444	8.05327	8.33922	9.21336	9.26164
PtCAF1B	11.0762	10.4688	11.0995	15.9614	15.6254	16.7038	12.5214	12.3214	12.4214	12.9195	13.1195	12.3195
PtCAF1C	10.9855	11.7537	11.5969	15.9819	16.4197	15.5576	14.855	15.555	15.455	15.5532	15.8532	16.6503
PtCAF1D	2.86561	3.00627	2.98621	2.69845	3.42985	3.53669	1.96514	1.87539	1.8947	1.55248	1.62388	1.47831
PtCAF1E	9.58565	9.7038	10.5083	10.4033	11.21	10.2123	10.6843	10.9142	10.3947	10.7833	9.92477	10.3438
PtCAF1F	3.57485	3.25784	3.51306	3.51242	3.48449	3.30461	2.3554	2.30972	2.4587	1.69783	2.01674	2.06315
PtCAF1G	10.8502	11.4394	10.9695	12.9204	13.688	13.6563	14.4296	14.0482	14.7108	13.8738	14.6077	13.5029
PtCAF1H	12.6999	13.0846	13.0773	11.3015	11.3838	11.3805	9.0771	9.52845	9.10816	9.45001	9.43453	8.78198
PtCAF1I	2.19598	1.79651	1.91828	2.69694	2.75095	2.49698	3.53948	3.70918	3.54107	2.61118	2.71776	2.54782
PtCAF1J	7.44963	7.48852	7.70067	8.1081	7.98405	7.8123	8.08326	7.54786	7.87995	8.43658	8.25936	8.60613
PtCAF1K	6.67224	6.48684	6.57427	8.33777	8.18611	8.09073	8.10449	8.37101	8.65536	7.85578	8.06752	7.97848
PtCAF1L	2.23992	2.74193	2.70169	3.26768	2.95233	2.58734	3.36279	3.10763	3.51188	2.92081	2.82097	2.98772
PtCAF1M	2.70002	2.88456	2.94935	3.42632	3.26729	2.94131	4.9392	5.05564	5.1461	4.5759	4.28984	4.46702
PtCAF1N	9.44952	9.22839	9.38682	10.1113	9.92766	9.69732	9.40961	9.19834	8.83788	9.65003	9.50618	9.62428
PtCAF1O	13.1275	13.4185	14.523	14.8076	13.5915	13.177	14.3737	15.3458	15.7483	15.5554	13.2649	14.1072
PtCAF1P	8.28686	8.71047	8.46078	9.7847	9.03192	9.67328	10.7239	10.9117	11.1884	10.73	10.8031	9.97964
PtCAF1Q	2.62939	2.6956	2.62499	3.15413	2.3559	2.86004	3.18104	3.19221	3.51379	2.62166	3.00489	3.01983
PtCAF1R	8.7283	8.27542	8.25407	8.00678	7.89467	8.08049	6.52846	6.87413	6.97875	7.79139	7.48415	9.06594
PtCAF1S	9.35069	9.03441	8.81835	8.14348	8.66964	8.61212	7.4417	6.94664	7.26206	8.66298	8.88729	8.3758
gene	ΔCт
	ABA0H	ABA0H	ABA0H	ABA3H	ABA3H	ABA3H	ABA6H	ABA6H	ABA6H	ABA12H	ABA12H	ABA12H
PtCAF1A	7.15878	6.52033	6.96047	4.40044	4.67733	4.70212	2.84353	3.13112	2.93848	2.56703	-0.548608	2.44273
PtCAF1D	2.80125	3.148	2.97307	0.988228	0.936749	0.574772	0.414371	0.245458	0.235942	-0.290607	0.247885	-0.0773919
PtCAF1E	9.59313	9.16281	9.72733	6.56664	7.00881	6.76765	6.31572	5.97816	6.37019	1.69199	1.43296	2.07613
PtCAF1F	3.16617	3.10699	3.09387	1.21565	0.93976	1.11547	0.446328	0.386001	0.209129	0.204602	0.547072	0.734605
PtCAF1G	7.2775	6.49541	7.18671	7.20259	7.94936	7.2208	6.1533	6.31022	5.77911	5.91505	4.5469	5.77904
PtCAF1H	10.0896	9.84511	10.1307	5.70892	5.23616	5.40328	5.66293	5.32185	5.72968	6.08268	6.06005	6.0686
PtCAF1I	1.75091	1.78272	1.93798	2.33969	2.2055	2.36065	0.436933	0.783067	0.901132	-0.257488	-0.153192	-0.0572599
PtCAF1J	6.35572	6.50675	6.39757	4.25327	4.64339	4.90635	4.40404	4.27714	3.76288	3.65196	4.09654	3.9998
PtCAF1K	6.05085	6.15986	6.17846	3.92065	4.10311	3.92688	3.13084	3.2658	3.2997	2.50142	2.5051	3.17445
PtCAF1L	1.98988	1.50634	1.7143	1.23116	0.930441	0.800159	0.0217794	0.264585	-0.0801207	-1.26429	-2.03672	-1.99113
PtCAF1M	3.35404	3.2052	3.16308	1.86933	1.77774	1.52601	0.582582	0.52003	0.408151	0.52143	0.685757	0.665747
PtCAF1N	9.65478	9.15523	9.86083	5.2344	5.13765	4.80428	4.08262	4.43416	4.78591	5.02624	0.730134	4.71175
PtCAF1O	11.9759	9.811	12.4043	10.1943	3.547	10.4791	9.28009	9.28182	10.1316	8.12063	6.67625	7.65497
PtCAF1P	7.87519	7.90081	7.9351	6.88448	7.60231	7.28533	7.18415	6.28832	6.54655	5.68062	7.70245	6.05884
PtCAF1Q	1.12932	1.05235	1.15017	0.602724	0.587164	0.466728	-0.0684554	0.101741	-0.133553	-1.86732	-1.75727	-1.74998
PtCAF1R	4.65498	4.65314	4.50255	4.66447	4.8195	4.82804	3.27426	3.13695	3.3423	3.63266	3.75574	4.04382
PtCAF1S	7.12318	7.34981	7.32003	5.19836	5.09761	4.97211	4.34333	3.82706	4.39205	4.60581	4.24418	3.78302
gene	ΔCт
	Marssonina brunnea 0D	Marssonina brunnea 0D	Marssonina brunnea 0D	Marssonina brunnea 1D	Marssonina brunnea 1D	Marssonina brunnea 1D	Marssonina brunnea 3D	Marssonina brunnea 3D	Marssonina brunnea 3D	Marssonina brunnea 5D	Marssonina brunnea 5D	Marssonina brunnea 5D
PtCAF1A	7.15878	6.52033	6.96047	8.90898	8.3916	8.66544	1.60351	1.49032	1.30504	4.45445	5.03226	4.85452
PtCAF1D	2.80125	3.148	2.97307	2.34998	1.78178	1.62171	-2.22534	0.28603	0.251715	0.593098	0.832343	0.726412
PtCAF1E	9.59313	9.16281	9.72733	9.45874	8.97885	9.37552	6.20899	4.59377	5.01109	8.65505	7.58492	9.43239
PtCAF1F	3.16617	3.10699	3.09387	1.99326	1.7396	2.12088	0.264464	0.124821	0.481087	0.90594	0.858678	0.820407
PtCAF1G	7.2775	6.49541	7.18671	8.32147	8.19205	8.36674	3.27617	2.94022	3.36931	8.52979	6.56254	8.77793
PtCAF1H	10.0896	9.84511	10.1307	9.62642	9.569	10.0692	3.43021	4.13973	3.85944	9.55577	8.75117	11.4949
PtCAF1I	1.75091	1.78272	1.93798	2.12865	2.27754	1.71283	2.19914	2.28493	1.92237	2.11875	2.45394	2.57791
PtCAF1J	6.35572	6.50675	6.39757	6.51676	6.77024	6.68847	3.39851	3.61367	3.77051	5.50306	5.86989	5.47217
PtCAF1K	6.05085	6.15986	6.17846	6.49917	6.42922	6.68918	2.90921	2.5908	2.70074	4.66912	4.43333	4.4293
PtCAF1L	1.98988	1.50634	1.7143	1.0599	1.05465	1.06056	0.292317	0.177058	0.129185	0.507249	0.60913	0.590514
PtCAF1M	3.35404	3.2052	3.16308	2.33113	2.53276	2.40654	2.27565	2.84364	2.90083	3.36218	3.2269	3.23961
PtCAF1N	9.65478	9.15523	9.86083	8.66565	8.72263	8.94063	2.2917	4.27772	4.0378	7.8782	8.12002	8.42884
PtCAF1O	11.9759	9.811	12.4043	8.90382	10.7978	10.0638	10.5677	5.23253	7.81584	11.6589	10.8753	10.6857
PtCAF1P	7.87519	7.90081	7.9351	7.99202	8.43379	8.95746	6.17229	7.10819	6.42379	6.68022	7.43207	7.06274
PtCAF1Q	1.12932	1.05235	1.15017	0.573811	1.35807	0.893731	0.0813758	-0.0552629	-0.122968	0.297915	0.320201	0.292351
PtCAF1R	4.65498	4.65314	4.50255	4.87364	3.88616	7.12366	-0.264491	-0.689065	-0.385173	2.8588	2.96825	3.03947
PtCAF1S	7.12318	7.34981	7.32003	6.19345	6.21719	6.51536	3.65633	3.86534	3.69869	5.65817	6.19947	6.49584
gene	ΔCт
	JA0H	JA0H	JA0H	JA3H	JA3H	JA3H	JA6H	JA6H	JA6H	JA12H	JA12H	JA12H
PtCAF1A	7.15878	6.52033	6.96047	9.18548	8.7181	8.07861	8.31368	8.01217	8.66307	8.73144	8.44879	8.8409
PtCAF1D	2.80125	3.148	2.97307	-0.846105	-1.67128	-1.64388	-0.175545	-0.664213	-0.751997	0.171616	0.28006	-0.214579
PtCAF1E	9.59313	9.16281	9.72733	7.35281	8.16042	7.7032	6.93346	7.3541	7.53433	6.90588	7.58116	7.62835
PtCAF1F	3.16617	3.10699	3.09387	-0.246379	-0.378358	-0.175565	0.627363	0.607845	0.858618	1.33017	1.3672	0.953928
PtCAF1G	7.2775	6.49541	7.18671	12.0632	11.1612	12.5449	12.0505	10.2875	10.503	12.7117	11.5549	12.4481
PtCAF1H	10.0896	9.84511	10.1307	9.1483	11.7751	9.97967	9.23182	9.27749	11.1574	9.84105	9.58349	10.3353
PtCAF1I	1.75091	1.78272	1.93798	-0.187579	-0.559989	0.62431	1.63918	1.99667	1.48194	2.82561	2.96055	1.72309
PtCAF1J	6.35572	6.50675	6.39757	6.95224	6.76686	6.45767	5.92976	4.64659	4.99768	5.12442	5.50376	4.81788
PtCAF1K	6.05085	6.15986	6.17846	5.15725	5.18497	4.431	4.13371	3.75595	4.21566	3.60684	4.09455	3.62795
PtCAF1L	1.98988	1.50634	1.7143	0.154248	-0.634908	-1.00515	1.03711	0.309895	0.801434	0.997511	0.00901985	0.185867
PtCAF1M	3.35404	3.2052	3.16308	3.15913	3.551	3.65263	4.40452	3.4393	3.13918	3.08281	3.16121	3.34628
PtCAF1N	9.65478	9.15523	9.86083	8.15872	8.03201	7.82607	5.06484	5.481	5.38943	5.82457	5.57768	5.85663
PtCAF1O	11.9759	9.811	12.4043	14.1563	14.1544	13.9311	12.1861	11.8428	12.1903	11.5124	11.8335	11.745
PtCAF1P	7.87519	7.90081	7.9351	6.39846	6.93369	7.1123	7.17701	7.29989	7.42171	7.57561	7.85679	7.35336
PtCAF1Q	1.12932	1.05235	1.15017	-0.845817	-0.620706	-1.59169	0.158735	0.537144	-0.0719662	0.641319	0.746243	0.83387
PtCAF1R	4.65498	4.65314	4.50255	7.84061	8.3943	7.55062	6.27995	6.41942	5.87425	6.85446	7.29549	6.95079
PtCAF1S	7.12318	7.34981	7.32003	7.39821	7.92174	7.15249	6.00073	5.96123	6.07401	6.8001	6.69893	6.75168
gene	ΔCт
	SA0H	SA0H	SA0H	SA3H	SA3H	SA3H	SA6H	SA6H	SA6H	SA12H	SA12H	SA12H
PtCAF1A	7.15878	6.52033	6.96047	7.42891	7.22021	7.24397	8.33729	8.34006	8.37268	7.83411	7.69029	7.54024
PtCAF1D	2.80125	3.148	2.97307	0.295681	-0.18733	0.313866	1.10055	1.04239	1.02478	2.04476	1.56808	1.04571
PtCAF1E	9.59313	9.16281	9.72733	8.54767	8.12136	7.80173	8.31213	8.01682	8.09483	7.38239	7.67359	8.04302
PtCAF1F	3.16617	3.10699	3.09387	0.492317	-0.0228024	-0.387819	1.631	1.47395	1.43762	0.851032	1.22452	1.73807
PtCAF1G	7.2775	6.49541	7.18671	10.5745	10.1185	11.5525	11.844	11.2103	11.0451	8.98708	8.74954	9.04827
PtCAF1H	10.0896	9.84511	10.1307	10.7598	10.3833	10.3279	11.2449	12.2113	12.0743	12.2667	12.0859	12.575
PtCAF1I	1.75091	1.78272	1.93798	2.05034	1.73511	1.80768	3.45673	3.2933	3.58019	1.84949	2.24844	2.55142
PtCAF1J	6.35572	6.50675	6.39757	5.81256	5.81153	5.93125	6.40983	6.07436	6.3032	6.04067	5.90532	5.84365
PtCAF1K	6.05085	6.15986	6.17846	4.98013	4.85845	4.94179	5.03663	5.14633	5.04814	5.02002	5.0548	4.99924
PtCAF1L	1.98988	1.50634	1.7143	0.317123	-0.607513	-0.105303	1.67583	1.3606	1.18151	1.29725	1.4106	1.58169
PtCAF1M	3.35404	3.2052	3.16308	2.72233	2.47997	2.94493	3.73454	3.65143	3.53123	2.52328	2.27552	2.57203
PtCAF1N	9.65478	9.15523	9.86083	8.06714	7.95786	8.33617	7.82914	7.6579	7.65829	7.03094	7.52629	7.23259
PtCAF1O	11.9759	9.811	12.4043	14.3679	14.0495	12.5453	11.312	13.0134	12.5716	12.81	12.1691	12.1014
PtCAF1P	7.87519	7.90081	7.9351	7.64142	7.94168	7.60019	8.32497	8.69106	8.32349	8.79306	8.23499	8.05407
PtCAF1Q	1.12932	1.05235	1.15017	0.335323	0.362591	0.185335	1.70739	1.76794	1.66876	0.784545	1.83698	1.65942
PtCAF1R	4.65498	4.65314	4.50255	7.6267	7.80591	7.76652	7.58525	7.31864	7.7062	7.77443	7.85789	7.56354
PtCAF1S	7.12318	7.34981	7.32003	7.46479	7.45201	7.36057	7.12882	7.00159	7.20276	7.03947	7.00445	7.25973
gene	ΔCт
	H2O20H	H2O20H	H2O20H	H2O23H	H2O23H	H2O23H	H2O26H	H2O26H	H2O26H	H2O212H	H2O212H	H2O212H
PtCAF1A	7.15878	6.52033	6.96047	4.48987	4.29804	4.14839	3.64191	3.37113	3.42439	0.510347	0.693609	0.645233
PtCAF1D	2.80125	3.148	2.97307	0.760141	0.0214265	0.274316	1.41542	1.44522	0.713289	1.13839	1.26296	0.793481
PtCAF1E	9.59313	9.16281	9.72733	5.56044	6.12165	5.99236	5.51169	6.19978	6.80903	4.64438	6.60402	3.29719
PtCAF1F	3.16617	3.10699	3.09387	0.32924	0.402234	0.599935	1.68366	1.11495	1.59038	0.842418	0.598443	0.987344
PtCAF1G	7.2775	6.49541	7.18671	6.53266	6.78974	6.14612	6.11343	5.75826	5.30503	3.59705	2.80613	1.92053
PtCAF1H	10.0896	9.84511	10.1307	6.81379	6.59395	7.05293	8.31767	6.89935	7.57004	6.51699	6.30585	5.59122
PtCAF1I	1.75091	1.78272	1.93798	1.68291	1.66147	1.47174	0.968585	0.405769	0.733512	1.54126	1.85986	1.99964
PtCAF1J	6.35572	6.50675	6.39757	5.03614	5.45235	5.15157	5.36522	5.74533	6.41599	4.51615	4.48052	4.42064
PtCAF1K	6.05085	6.15986	6.17846	3.8543	3.91143	3.87745	4.99702	4.26639	3.83857	2.99005	2.32019	2.84944
PtCAF1L	1.98988	1.50634	1.7143	0.000159582	-0.488177	-0.374547	0.936172	0.358716	0.595697	0.371332	-0.533959	-0.0922915
PtCAF1M	3.35404	3.2052	3.16308	1.81831	1.82032	1.64877	1.24894	1.09269	1.20449	1.57422	0.993554	1.59151
PtCAF1N	9.65478	9.15523	9.86083	4.79792	4.5337	4.87044	4.45848	5.83399	5.30623	3.33277	3.13556	4.42265
PtCAF1O	11.9759	9.811	12.4043	6.79266	5.75075	6.31983	8.23933	8.38302	7.90865	7.95324	8.52558	0.100883
PtCAF1P	7.87519	7.90081	7.9351	6.34267	6.57324	6.27004	6.05042	6.58222	8.43533	4.21822	4.88604	5.29447
PtCAF1Q	1.12932	1.05235	1.15017	-0.00709979	0.192283	-0.17859	-1.18075	1.24679	0.946229	0.13079	0.403474	0.575898
PtCAF1R	4.65498	4.65314	4.50255	4.5867	4.96337	5.32869	4.20092	5.23719	4.929	1.73661	2.36165	2.37554
PtCAF1S	7.12318	7.34981	7.32003	5.25751	5.3836	5.50687	5.67282	6.23518	6.6465	4.92256	3.88092	4.46618
gene	ΔCт
	NACL0H	NACL0H	NACL0H	NACL3H	NACL3H	NACL3H	NACL6H	NACL6H	NACL6H	NACL12H	NACL12H	NACL12H
PtCAF1A	7.15878	6.52033	6.96047	3.38317	3.26576	3.23156	-2.21984	-1.9646	-1.89425	-1.67212	-2.04254	-2.02037
PtCAF1D	2.80125	3.148	2.97307	-0.205528	-0.63876	-0.692963	-0.652335	-0.739551	-1.08538	-0.606406	-0.773133	-1.57243
PtCAF1E	9.59313	9.16281	9.72733	5.51093	5.63843	4.98037	3.33484	2.33353	3.83979	4.8494	2.35504	2.19049
PtCAF1F	3.16617	3.10699	3.09387	-0.195694	-0.19128	-0.088356	-1.20874	-0.828836	-0.429412	-1.23985	-1.15943	-1.15404
PtCAF1G	7.2775	6.49541	7.18671	10.9719	7.64971	9.57737	-2.65587	-2.41247	-1.27253	-1.05539	-0.480134	0.0996106
PtCAF1H	10.0896	9.84511	10.1307	6.02743	6.27048	7.23894	1.12813	1.90608	0.62546	0.92378	0.451349	0.823242
PtCAF1I	1.75091	1.78272	1.93798	-0.827375	-1.05857	-1.60696	-2.05565	-0.631728	-1.15754	-1.74627	-1.27244	-1.34177
PtCAF1J	6.35572	6.50675	6.39757	5.47581	4.95294	4.86238	2.09406	1.57647	2.46311	1.89776	2.31864	3.71376
PtCAF1K	6.05085	6.15986	6.17846	2.75063	2.51447	2.55273	0.393323	-0.067901	-0.345144	0.757722	0.415916	0.810445
PtCAF1L	1.98988	1.50634	1.7143	-0.0984707	-0.357075	-0.275969	-1.06587	-1.47978	-1.72935	-1.61163	-1.24533	-1.57045
PtCAF1M	3.35404	3.2052	3.16308	0.397707	0.480091	0.226156	-1.0611	-0.426298	-1.15389	-0.619595	-1.15568	-0.971001
PtCAF1N	9.65478	9.15523	9.86083	4.05504	4.12743	3.63888	1.07882	0.667768	0.576498	-2.30889	-2.9493	-2.09373
PtCAF1O	11.9759	9.811	12.4043	6.54827	6.98862	6.8846	6.03801	3.30746	4.79904	3.97528	6.47108	3.06943
PtCAF1P	7.87519	7.90081	7.9351	5.59151	5.7546	6.08306	3.27962	3.85287	3.45244	2.06937	2.96497	1.26243
PtCAF1Q	1.12932	1.05235	1.15017	-0.371288	-0.242441	-0.359056	-1.82109	-1.64244	-1.93482	-0.91495	-0.883965	-0.617432
PtCAF1R	4.65498	4.65314	4.50255	4.12072	4.31081	4.27979	-0.490635	-0.89464	-0.311346	0.533569	0.360579	-0.0704308
PtCAF1S	7.12318	7.34981	7.32003	3.15161	4.1345	3.07414	-1.31324	-1.29281	-2.36368	-1.05197	-0.933481	-2.06015
gene	ΔCт
	PEG0d	PEG0d	PEG0d	PEG1d	PEG1d	PEG1d	PEG3d	PEG3d	PEG3d	PEG5d	PEG5d	PEG5d
PtCAF1A	7.15878	6.52033	6.96047	2.68033	3.54453	3.18629	1.15478	1.98206	1.63954	1.72582	2.80596	2.62488
PtCAF1D	2.80125	3.148	2.97307	-0.648241	-0.616739	-0.511187	0.119465	0.978884	0.295038	-0.137353	-0.198273	0.113857
PtCAF1E	9.59313	9.16281	9.72733	6.01292	6.66118	6.1221	4.24815	4.74588	4.46096	4.93558	5.47036	4.64069
PtCAF1F	3.16617	3.10699	3.09387	-0.320532	-0.642202	-0.478052	0.759924	0.951639	0.61618	0.146489	0.20938	0.60213
PtCAF1G	7.2775	6.49541	7.18671	5.31496	4.81251	5.68368	7.8812	6.69104	6.88058	5.55411	5.78687	5.65414
PtCAF1H	10.0896	9.84511	10.1307	5.44691	5.67762	4.81548	6.58903	6.98136	7.16002	5.68734	6.47091	6.08517
PtCAF1I	1.75091	1.78272	1.93798	1.69123	1.43185	1.97432	0.127485	-0.125183	-0.293465	-0.133435	-0.192511	0.234552
PtCAF1J	6.35572	6.50675	6.39757	-0.18347	0.369562	0.555092	3.01847	3.58268	4.14316	4.09963	4.8999	3.60654
PtCAF1K	6.05085	6.15986	6.17846	2.42918	2.33506	2.30951	0.387423	0.286896	0.238726	0.778917	0.760581	1.60438
PtCAF1L	1.98988	1.50634	1.7143	-0.199125	0.26387	-0.194857	-2.52037	-2.93944	-2.69119	-1.48215	-1.45207	-1.07504
PtCAF1M	3.35404	3.2052	3.16308	1.88934	1.61757	1.84962	1.00192	0.409985	0.602427	0.315511	0.364843	0.60626
PtCAF1N	9.65478	9.15523	9.86083	0.721357	0.703352	0.861763	4.61048	4.59688	4.43637	3.62568	3.6512	3.65025
PtCAF1O	11.9759	9.811	12.4043	7.38452	6.64557	6.33011	6.45724	6.82005	6.21868	9.77794	9.1976	9.00045
PtCAF1P	7.87519	7.90081	7.9351	4.7499	4.0698	4.65658	6.32723	7.03205	6.98261	6.64737	6.65197	6.18269
PtCAF1Q	1.12932	1.05235	1.15017	0.490562	0.461828	0.575775	-2.07326	-2.02859	-2.27118	-1.14479	-1.13658	-0.801526
PtCAF1R	4.65498	4.65314	4.50255	5.23575	5.75341	4.32503	2.90049	0.977484	2.99758	3.58153	3.13175	3.27006
PtCAF1S	7.12318	7.34981	7.32003	0.286263	-0.166145	0.403732	6.1775	7.06209	6.61001	4.90564	5.18098	4.117
gene	ΔCт
	Cold0D	Cold0D	Cold0D	Cold1D	Cold1D	Cold1D	Cold3D	Cold3D	Cold3D	Cold5D	Cold5D	Cold5D
PtCAF1A	7.15878	6.52033	6.96047	4.29848	-0.137564	3.38449	0.682775	0.46373	0.614393	-0.11012	0.137101	0.259107
PtCAF1D	2.80125	3.148	2.97307	1.21159	0.687834	0.564625	0.312742	0.17391	0.17034	0.278817	-0.682044	0.0612996
PtCAF1E	9.59313	9.16281	9.72733	6.98301	7.77862	7.22173	4.66239	4.96012	5.26346	5.61344	4.71159	2.64206
PtCAF1F	3.16617	3.10699	3.09387	0.939699	0.990362	0.639198	0.678051	0.425472	0.250629	0.236968	0.307878	-0.443593
PtCAF1G	7.2775	6.49541	7.18671	7.52032	7.82311	7.9523	2.08008	1.81912	2.75224	3.67151	4.61876	3.68459
PtCAF1H	10.0896	9.84511	10.1307	7.40625	7.08933	6.85228	4.40422	5.17139	4.97011	5.44033	5.37339	5.25209
PtCAF1I	1.75091	1.78272	1.93798	3.1414	2.02399	2.16699	1.01259	0.803629	0.891115	1.70424	2.21321	1.40548
PtCAF1J	6.35572	6.50675	6.39757	6.01266	5.52024	5.48414	3.71575	3.0034	4.02186	4.71183	4.58513	3.61371
PtCAF1K	6.05085	6.15986	6.17846	6.12485	5.92724	6.14516	4.08818	3.99062	4.01421	3.46184	2.95999	3.71529
PtCAF1L	1.98988	1.50634	1.7143	3.1407	2.34324	2.71263	2.01791	2.26992	2.07313	1.69652	0.881671	0.667627
PtCAF1M	3.35404	3.2052	3.16308	5.23142	4.8663	5.43885	4.25167	4.65524	4.27818	1.56085	2.63836	2.47656
PtCAF1N	9.65478	9.15523	9.86083	5.96091	5.31163	5.36613	3.7197	3.5518	3.40009	3.71928	2.44802	4.45934
PtCAF1O	11.9759	9.811	12.4043	8.20382	6.99822	7.55611	9.14993	10.9321	7.30142	7.70955	1.71077	5.29588
PtCAF1P	7.87519	7.90081	7.9351	8.12237	7.85501	8.12387	7.36867	7.0568	6.7568	3.2494	3.58882	1.83269
PtCAF1Q	1.12932	1.05235	1.15017	1.20944	1.22933	1.05256	0.305546	0.738459	0.544876	0.605663	0.668657	-0.0514571
PtCAF1R	4.65498	4.65314	4.50255	4.42181	4.25488	3.95169	1.8983	1.87995	1.879	2.53681	2.34656	2.41089
PtCAF1S	7.12318	7.34981	7.32003	4.89389	5.25005	5.04512	4.91058	5.24698	4.09781	1.67306	2.18143	2.94018
gene	ΔCт
	wound0h	wound0h	wound0h	wound3h	wound3h	wound3h	wound6h	wound6h	wound6h	wound12h	wound12h	wound12h
PtCAF1A	7.15878	6.52033	6.96047	6.34991	6.82574	5.94566	7.49829	7.34484	7.49719	7.15961	7.07008	6.36502
PtCAF1D	2.80125	3.148	2.97307	0.373358	0.0499249	0.297501	0.633765	0.702229	0.547551	0.76978	1.28807	0.23041
PtCAF1E	9.59313	9.16281	9.72733	7.00684	6.84663	6.74007	6.33445	5.71942	5.94195	5.75578	6.20335	6.55964
PtCAF1F	3.16617	3.10699	3.09387	-0.0671902	-0.384373	-0.287819	0.128832	0.094443	0.141781	-0.0648988	0.205735	0.510077
PtCAF1G	7.2775	6.49541	7.18671	8.35274	8.22649	7.38194	8.28767	8.03727	8.67305	7.08473	7.18295	10.6221
PtCAF1H	10.0896	9.84511	10.1307	8.1476	8.28681	7.99925	9.40729	9.34319	10.1535	8.66351	8.16831	8.30777
PtCAF1I	1.75091	1.78272	1.93798	2.39814	1.90117	2.06488	1.6135	1.554	1.51819	2.24667	1.51222	1.68664
PtCAF1J	6.35572	6.50675	6.39757	6.37212	6.12592	5.83119	6.30302	6.13688	6.1335	3.39001	5.14967	5.15724
PtCAF1K	6.05085	6.15986	6.17846	4.35858	4.05423	4.03152	4.2996	4.61977	4.34553	3.77306	3.56523	3.71486
PtCAF1L	1.98988	1.50634	1.7143	0.366138	0.0891399	-0.132593	0.935673	0.767659	0.684863	1.23481	0.492284	0.505643
PtCAF1M	3.35404	3.2052	3.16308	1.96757	1.70035	1.74159	2.87138	3.01219	2.97628	1.90323	2.21535	2.36979
PtCAF1N	9.65478	9.15523	9.86083	6.39902	6.18303	6.05121	6.32904	6.17033	6.07314	5.75801	5.25977	5.32841
PtCAF1O	11.9759	9.811	12.4043	9.02386	8.35876	8.31337	9.10568	9.51801	9.29296	8.72633	7.70421	8.37175
PtCAF1P	7.87519	7.90081	7.9351	6.14907	6.31266	6.12688	6.5177	6.93009	6.73109	6.7458	6.58484	6.21008
PtCAF1Q	1.12932	1.05235	1.15017	0.268188	0.166067	0.0736179	1.03404	0.937901	1.12369	0.535998	1.15712	0.956553
PtCAF1R	4.65498	4.65314	4.50255	6.37975	6.40762	6.23103	6.11768	6.56165	6.99363	6.78474	6.70405	6.31772
PtCAF1S	7.12318	7.34981	7.32003	7.35887	6.79273	7.35842	6.68576	6.38766	6.66192	5.74923	5.83181	5.85992
